# Supplementary material for: Novel Recombinase Polymerase Amplification Assay Is Sensitive for Detection of Macrolide Resistance Genes Relevant to Bovine Respiratory Disease Management in Feedlot Calves
Source: Vet Sci. 2025 Nov 12;12(11):1079. doi: 10.3390/vetsci12111079 (PMC12656793; doi:10.3390/vetsci12111079)
Supplement: Supplementary file 1 [file vetsci-12-01079-s001.zip]

Archive with 1 entries (1 files):
- vetsci-3938108-supplementary.pdf
